# Supplementary material for: Unmasking Intra-Tumoral Heterogeneity and Clonal Evolution in NF1-MPNST
Source: Genes (Basel). 2020 May 1;11(5):499. doi: 10.3390/genes11050499 (PMC7291009; doi:10.3390/genes11050499)
Supplement: Supplementary file 1 [file genes-11-00499-s001.zip]

Archive with 1 entries (1 files):
- genes-752917-supplementary.xlsx
